# Supplementary material for: Gallium Uncouples Iron Metabolism to Enhance Glioblastoma Radiosensitivity
Source: Int J Mol Sci. 2024 Sep 18;25(18):10047. doi: 10.3390/ijms251810047 (PMC11432413; doi:10.3390/ijms251810047)
Supplement: Supplementary file 1 [file ijms-25-10047-s001.zip]

Archive with 1 entries (1 files):
- ijms-3183118-supplementary.pdf
